# Supplementary material for: Targeted Inhibition of O-Linked β-N-Acetylglucosamine Transferase as a Promising Therapeutic Strategy to Restore Chemosensitivity and Attenuate Aggressive Tumor Traits in Chemoresistant Urothelial Carcinoma of the Bladder
Source: Biomedicines. 2022 May 18;10(5):1162. doi: 10.3390/biomedicines10051162 (PMC9138654; doi:10.3390/biomedicines10051162)
Supplement: Supplementary file 1 [file biomedicines-10-01162-s001.zip]

Archive with 3 entries (2 files):
- biomedicines-10-01162-s001/
- biomedicines-10-01162-s001/biomedicines-1717535-Supplementary tables.xlsx
- biomedicines-10-01162-s001/biomedicines-1717535-supplementary.pdf
