# Supplementary material for: Targeted Inhibition of O-Linked β-N-Acetylglucosamine Transferase as a Promising Therapeutic Strategy to Restore Chemosensitivity and Attenuate Aggressive Tumor Traits in Chemoresistant Urothelial Carcinoma of the Bladder
Source: Biomedicines. 2022 May 18;10(5):1162. doi: 10.3390/biomedicines10051162 (PMC9138654; doi:10.3390/biomedicines10051162)
Supplement: Supplementary file 1 [file biomedicines-10-01162-s001.zip › biomedicines-10-01162-s001/biomedicines-1717535-Supplementary tables.xlsx]

## Sheet: Supplementary Table S1
Supplementary Table S1. The list of 97 genes that were consistently upregulated in chemoresistant UCB cell lines (UMUC-3-GEMr and T24-PTXr) relative to the parental cells (UMUC-3 and T24)
Gene_Symbol	Gene_ID	Fold change of UMUC-3-GEMr/UMUC-3	Benjamini Hochberg (BH) adjusted P value of UMUC-3-GEMr/UMUC-3	Fold change of T24-PTXr/T24	Benjamini Hochberg (BH) adjusted P value of T24-PTXr/T24	O-GlcNAcylation Score	GlcNAc Species
ABAT	18	9.55269	3.35348e-38	3.74706	8.15958e-30	11	Mus musculus
ADAMTS1	9510	4.29015	0	2.79048	1.57257e-223	17	Mus musculus
ADAMTS15	170689	21.867	2.43827e-47	2.53767	1.34434e-29	0
ADGRA2	25960	4.3898	1.05322e-29	3.02437	4.56398e-17	13	Homo sapiens
AHRR	57491	2.65489	1.72934e-26	3.73526	1.0463e-63	0
ANTXR2	118429	2.60923	1.15955e-11	2.68285	3.04111e-12	0
ATP1A3	478	9.17915	0	2.03547	7.97558e-08	10/20	Homo sapiens/ Mus musculus
BAMBI	25805	5.07953	1.50934e-24	4.12941	3.5431e-29	0
BCYRN1	618	2.10682	0.003686	5.03183	2.42728e-10	0
BMPER	168667	23.2757	2.40319e-31	17.6728	8.49313e-49	0
CABLES1	91768	2.46164	2.93832e-47	3.1395	8.1582e-86	0
CACHD1	57685	3.25355	8.91427e-73	2.42039	1.11435e-26	0
CCL5	6352	2.40722	3.06419e-10	4.08728	1.62862e-90	0
CGNL1	84952	16.2781	4.23463e-66	10.8591	1.45157e-50	0
CISH	1154	4.48655	1.26709e-11	3.65579	4.92006e-13	0
CITED1	4435	2.3078	0.00222168	3.55641	4.3644e-05	0
CNKSR3	154043	2.05774	2.04826e-42	27.1918	4.03265e-166	0
COL4A1	1282	2.06696	6.52013e-51	3.06709	1.74492e-137	0
COL4A5	1287	5.41148	4.08311e-192	2.16255	2.08714e-69	0
COL4A6	1288	5.92505	1.59071e-156	2.32325	2.75436e-76	13	Homo sapiens
CPA4	51200	2.44793	1.30646e-54	2.11777	2.13918e-137	0
CYP24A1	1591	26.2432	3.96438e-82	2.85688	9.21024e-29	0
DNER	92737	4.18808	8.24775e-294	24.9991	0	0
ECM1	1893	2.08874	1.98213e-11	3.53396	1.13185e-35	0
EDA	1896	3.34507	8.59797e-27	34.6157	2.33201e-304	0
EML5	161436	10.4656	1.63251e-39	11.4074	1.33141e-56	0
ENPP1	5167	6.55021	2.22212e-216	5.15859	8.3859e-150	11/ 20	Homo sapiens/ Mus musculus
FAM198B	51313	12.2536	8.0583e-68	2.59089	2.88552e-05	0
FAM78B	149297	2.0774	1.7104e-05	4.44059	0.000195304	0
FGD4	121512	29.2877	4.9917e-89	2.01863	1.93107e-17	0
FGF12	2257	2.0653	0.0305235	5.19594	2.01957e-05	0
FGF5	2250	3.25226	9.30562e-92	2.05077	1.62644e-42	0
FHDC1	85462	3.21876	1.04955e-07	8.04658	3.44988e-126	0
FRRS1	391059	8.34236	7.54394e-91	3.355	1.00088e-47	12	Mus musculus
FZD7	8324	4.0832	9.93742e-120	2.10617	6.71773e-53	0
GATA2	2624	2.42741	5.37488e-39	2.17751	2.87347e-24	0
GATA6-AS1	100128893	2.30549	0.0130814	2.91455	6.34722e-05	0
GSTM4	2948	2.66027	4.48873e-46	2.05951	1.78148e-22	0
GUCA1B	2979	3.64409	2.01892e-26	2.1034	1.48035e-07	0
HIST1H4J	8363	2.3262	2.04918e-09	2.53756	2.17496e-09	0
HIST1H4K	8362	2.10218	9.02872e-08	2.5385	2.79157e-09	0
HLA-DMA	3108	4.80227	1.63963e-26	2.29611	8.0379e-07	0
HSPA6	3310	4.05948	1.4298e-06	2.34589	0.00110829	24	Homo sapiens
HTR7	3363	2.01645	1.05281e-29	6.45944	1.63816e-143	0
IL32	9235	2.05987	2.56631e-10	2.94698	4.75922e-12	0
ITGA7	3679	6.70052	2.55892e-32	7.31329	2.09192e-62	0
KRT222	125113	3.67639	4.76973e-06	2.01768	4.15303e-06	14	Homo sapiens
LCP1	3936	26.4128	1.97723e-14	3.49746	0	0
LOC105370203	105370203	3.92232	4.21661e-08	2.27718	0.0184388	0
LOC105378828	105378828	2.43675	0.0031497	2.1241	0.00724745	0
LOC728392	728392	2.74654	1.3035e-18	2.13463	7.23995e-20	0
LRIG1	26018	2.35732	2.21819e-61	2.43473	3.47979e-78	0
LYN	4067	4.37924	1.06742e-123	3.93089	5.89014e-256	12	Mus musculus
MARCH3	115123	4.98644	5.50872e-160	3.86968	7.96011e-45	7	Homo sapiens
MCC	4163	68.0448	3.14701e-210	2.00613	3.82988e-32	7	Homo sapiens
MIR99AHG	388815	5.77052	2.04405e-33	2.12804	4.59985e-07	0
MLLT11	10962	3.67667	5.7037e-146	3.6271	1.58924e-162	0
MRAS	22808	5.8386	2.9312e-46	6.34641	6.786e-24	0
MSX2	4488	3.38519	3.24342e-48	3.65023	5.55045e-43	37/ 40	Homo sapiens/ Mus musculus
MTUS1	57509	5.59389	2.59853e-96	3.39529	2.37142e-41	0
MYCL	4610	3.15905	1.55546e-28	4.6156	3.38058e-12	0
PDGFRB	5159	3.49219	3.53282e-26	9.55299	7.34856e-114	16	Mus musculus
PID1	55022	2.17411	8.5866e-26	2.54392	1.54327e-32	0
PITPNC1	26207	2.84694	5.05397e-70	2.11018	6.8387e-25	0
PLPP4	196051	3.03545	1.89591e-12	4.68513	9.89191e-19	0
PMP22	5376	2.13783	3.56537e-81	3.47208	1.25626e-149	0
PPM1H	57460	6.26778	1.6141e-62	2.78195	3.77493e-62	0
PPM1L	151742	2.89612	1.19579e-35	2.08938	1.34647e-19	0
PRKCG	5582	12.8838	1.2868e-46	2.64377	9.74316e-07	13/ 11	Rattus norvegicus/ Mus musculus
PRR5	55615	2.02525	8.83359e-18	2.30912	0.00934887	5	Homo sapiens
RASL11A	387496	3.33827	2.49859e-67	2.06236	7.19771e-18	0
RASSF5	83593	9.39628	2.32763e-31	2.70647	4.67952e-23	0
RND1	27289	4.08045	3.80697e-22	2.1081	7.22723e-07	0
S1PR3	1903	2.08142	6.6039e-16	5.02995	5.73879e-85	12	Homo sapiens
SEMA7A	8482	2.0079	1.21167e-19	2.90655	5.3674e-65	0
SERPINE2	5270	5.12122	2.59746e-70	3.54036	5.01194e-102	0
SGK1	6446	21.3454	0	5.8029	2.47727e-256	0
SH3RF3	344558	2.32197	3.4573e-55	2.1291	9.84349e-45	22	Mus musculus
SIPA1L2	57568	12.1746	1.95282e-107	7.47882	8.77366e-167	13 /21	Homo sapiens/ Mus musculus
SLC12A8	84561	2.97918	0.000153312	4.46253	2.24826e-17	0
SLC16A14	151473	7.41658	7.8846e-35	8.65941	1.29412e-74	0
SLC16A6	9120	2.27545	6.64104e-05	4.62084	8.53191e-09	0
SLC22A23	63027	3.3261	3.09481e-42	12.0772	1.29427e-201	0
SLC25A53	401612	3.06281	1.73967e-13	2.0734	7.94874e-08	13	Homo sapiens
SOGA3	387104	8.24053	0	2.51111	4.88467e-75	0
SRGN	5552	2.40327	1.43188e-61	2.03507	1.27775e-42	0
STC2	8614	2.66809	2.36287e-209	2.61925	0	0
SYT11	23208	2.12834	1.39313e-24	3.83667	1.85974e-59	0
TBX2	6909	3.94207	1.04903e-69	3.08156	8.23623e-51	9	Homo sapiens
THSD1	55901	2.5514	1.77782e-37	3.37741	2.37763e-179	13	Homo sapiens
TIMP3	7078	1035.2	0	2.69837	2.47389e-263	0
TLE6	79816	2.46256	4.87825e-12	2.17133	6.89144e-09	0
TTC9	23508	2.82667	3.92305e-09	3.66217	5.07877e-15	0
VASH1	22846	2.97194	1.86613e-78	3.32876	1.30085e-114	0
VASH2	79805	21.1443	2.10344e-32	3.73997	1.35214e-15	7	Homo sapiens
VCAN	1462	9.6082	8.75953e-101	3.74462	1.84631e-128	14 /11	Homo sapiens/ Mus musculus
ZNF365	22891	15.6936	1.03934e-99	3.38836	3.30761e-27	7	Homo sapiens
* The calculation formular for O-GlcNacylation score is provided in website,

## Sheet: Supplementary Table S2
Supplementary Table S2. KEGG pathway enrichment analysis for the 97 genes
KEGG Terms	Count	Genes list	P value	-log10(P value)	FDR
hsa04015:Rap1 signaling pathway	7	PDGFRB, FGF5, PRKCG, MRAS, RASSF5, SIPA1L2, FGF12	0.000495488	3.30497	0.0316867
hsa05200:Pathways in cancer	9	PDGFRB, FGF5, PRKCG, COL4A1, FZD7, RASSF5, COL4A6, COL4A5, FGF12	0.000515172	3.28805	0.0316867
hsa04014:Ras signaling pathway	7	PDGFRB, FGF5, PRKCG, HTR7, MRAS, RASSF5, FGF12	0.000731232	3.13594	0.0316867
hsa04151:PI3K-Akt signaling pathway	8	PDGFRB, FGF5, COL4A1, COL4A6, COL4A5, ITGA7, SGK1, FGF12	0.00124758	2.90393	0.0405464
hsa04510:Focal adhesion	6	PDGFRB, PRKCG, COL4A1, COL4A6, COL4A5, ITGA7	0.00314494	2.50239	0.0817684
hsa04010:MAPK signaling pathway	6	PDGFRB, FGF5, PRKCG, MRAS, HSPA6, FGF12	0.00751256	2.12421	0.147756
hsa04512:ECM-receptor interaction	4	COL4A1, COL4A6, COL4A5, ITGA7	0.00881218	2.05492	0.147756
hsa04974:Protein digestion and absorption	4	COL4A1, COL4A6, COL4A5, ATP1A3	0.00909266	2.04131	0.147756
